# Supplementary material for: ﻿Hotwheels gen. nov., a new ground spider genus (Araneae, Gnaphosidae) from southwest China
Source: Zookeys. 2024 Jan 18;1189:337–47. doi: 10.3897/zookeys.1189.115996 (PMC10836147; doi:10.3897/zookeys.1189.115996)
Supplement: XML Treatment for Hotwheels [file zookeys.1189.115996-treatment1.xml]

<!DOCTYPE tp:taxon-treatment
  PUBLIC "-//TaxonX//DTD Taxonomic Treatment Publishing DTD v0 20100105//EN" "tax-treatment-NSO.dtd">
<tp:taxon-treatment xmlns:tp="http://www.plazi.org/taxpub"><tp:treatment-meta><kwd-group><label>Taxon classification</label><kwd>
                <named-content content-type="kingdom">Animalia</named-content>
              </kwd><kwd>
                <named-content content-type="order">Araneae</named-content>
              </kwd><kwd>
                <named-content content-type="family">Gnaphosidae</named-content>
              </kwd></kwd-group><mixed-citation publication-type="journal"><person-group><name><surname>Liu</surname><given-names>Bo</given-names></name><name><surname>Zhang</surname><given-names>Feng</given-names></name></person-group><article-title>﻿<italic><tp:taxon-name><tp:taxon-name-part taxon-name-part-type="genus" reg="Hotwheels">Hotwheels</tp:taxon-name-part></tp:taxon-name></italic> gen. nov., a new ground spider genus (<tp:taxon-name><tp:taxon-name-part taxon-name-part-type="order">Araneae</tp:taxon-name-part></tp:taxon-name>, <tp:taxon-name><tp:taxon-name-part taxon-name-part-type="family">Gnaphosidae</tp:taxon-name-part></tp:taxon-name>) from southwest China</article-title><source>Zookeys</source><day>18</day><month>01</month><year>2024</year><volume>1189</volume><fpage>337</fpage><lpage>347</lpage><pub-id pub-id-type="doi">10.3897/zookeys.1189.115996</pub-id></mixed-citation></tp:treatment-meta><tp:nomenclature><label>﻿Genus</label><tp:taxon-name>
              <object-id xmlns:xlink="http://www.w3.org/1999/xlink" content-type="arpha" xlink:type="simple">47A66C3D-F1B2-55FE-A8E4-A34D01E838A4</object-id>
              <tp:taxon-name-part taxon-name-part-type="genus" reg="Hotwheels">Hotwheels</tp:taxon-name-part>
              <object-id xmlns:xlink="http://www.w3.org/1999/xlink" content-type="zoobank" xlink:type="simple">https://zoobank.org/1E5BA5C9-E641-4F3D-B4DC-ED0525F6416E</object-id>
            </tp:taxon-name><tp:taxon-status xmlns:xlink="http://www.w3.org/1999/xlink" xlink:type="simple">gen. nov.</tp:taxon-status></tp:nomenclature><tp:treatment-sec sec-type="type species" id="SECID0E2EAC"><title>Type species.</title><p><italic><tp:taxon-name><tp:taxon-name-part taxon-name-part-type="genus" reg="Hotwheels">Hotwheels</tp:taxon-name-part><tp:taxon-name-part taxon-name-part-type="species" reg="sisyphus">sisyphus</tp:taxon-name-part></tp:taxon-name></italic> sp. nov.</p></tp:treatment-sec><tp:treatment-sec sec-type="etymology" id="SECID0EMFAC"><title>Etymology.</title><p>The generic name refers to Hot Wheels, a collectible die-cast toy car made by Mattel, as the long, coiled embolus of this new genus resembles a Hot Wheels track; neuter in gender.</p></tp:treatment-sec><tp:treatment-sec sec-type="diagnosis" id="SECID0ERFAC"><title>Diagnosis.</title><p>The new genus resembles <italic><tp:taxon-name><tp:taxon-name-part taxon-name-part-type="genus" reg="Synaphosus">Synaphosus</tp:taxon-name-part></tp:taxon-name></italic> Platnick &amp; Shadab, 1980 by metatarsi III and IV having a preening brush, the male palp has a long embolus and large conductor, and the epigyne has a hood and long copulatory ducts (Figs <xref ref-type="fig" rid="F2">2</xref>–<xref ref-type="fig" rid="F4">4C, D</xref>, <xref ref-type="fig" rid="F5">5</xref>). It can be distinguished from <italic><tp:taxon-name><tp:taxon-name-part taxon-name-part-type="genus" reg="Synaphosus">Synaphosus</tp:taxon-name-part></tp:taxon-name></italic> by: 1) the presence of a median apophysis (Figs <xref ref-type="fig" rid="F2">2</xref>, <xref ref-type="fig" rid="F3">3A–D</xref>) vs. median apophysis absent (Fig. <xref ref-type="fig" rid="F3">3F, G</xref>; <xref ref-type="bibr" rid="B10">Ovtsharenko et al. 1994</xref>: figs 12–14); 2) the basal half of the embolus which rotates counterclockwise (Fig. <xref ref-type="fig" rid="F2">2A</xref>) vs. basal half of the embolus rotates clockwise (<xref ref-type="bibr" rid="B10">Ovtsharenko et al. 1994</xref>: figs 12–14; <xref ref-type="bibr" rid="B7">Marusik and Omelko 2018</xref>: figs 8–11, 20–24, 26–36); 3) a weakly sclerotized conductor without an apophysis or outgrowth (Figs <xref ref-type="fig" rid="F2">2A</xref>, <xref ref-type="fig" rid="F3">3A–D</xref>) vs. a partially sclerotized conductor with an apophysis or outgrowth (Fig. <xref ref-type="fig" rid="F3">3F, G</xref>; <xref ref-type="bibr" rid="B7">Marusik and Omelko 2018</xref>: figs 8–11, 20–24, 26–36); and 4) the copulatory duct is circular, wide anteriorly, and almost twice the width of the primary spermathecae (Fig. <xref ref-type="fig" rid="F5">5</xref>) vs. copulatory duct twisted, narrow anteriorly, and narrower than the primary spermathecae (<xref ref-type="bibr" rid="B10">Ovtsharenko et al. 1994</xref>: figs 15, 16; <xref ref-type="bibr" rid="B7">Marusik and Omelko 2018</xref>: figs 5–7, 12, 13, 17–19, 39–41).</p></tp:treatment-sec><tp:treatment-sec sec-type="description" id="SECID0EJIAC"><title>Description.</title><p>Small-sized (total length: males = 4.86–5.44; females = 5.45–5.98). In dorsal view, carapace elongate-ovoid, anterior eye row slightly recurved, posterior eye row straight; <abbrev xmlns:xlink="http://www.w3.org/1999/xlink" xlink:title="posterior median eye" id="ABBRID0EPIAC" xlink:type="simple">PME</abbrev> oblique, flat (Figs <xref ref-type="fig" rid="F1">1A</xref>, <xref ref-type="fig" rid="F4">4A</xref>). Cheliceral promargin with 4 or 5 teeth, retromargin with 3 or 4 teeth (Fig. <xref ref-type="fig" rid="F1">1C, D</xref>). Leg formula: 4123. Trochanters not notched. Metatarsi III and IV with preening brushes. Sternum elongate oval, with straight anterior edge, pointed posteriorly (Figs <xref ref-type="fig" rid="F1">1B</xref>, <xref ref-type="fig" rid="F4">4B</xref>). Anterior lateral spinnerets with 6 enlarged piriform gland spigots, separated by almost 1.2 times their diameter (Fig. <xref ref-type="fig" rid="F1">1E, F</xref>). Color in alcohol (Figs <xref ref-type="fig" rid="F1">1A, B</xref>, <xref ref-type="fig" rid="F4">4A, B</xref>): carapace yellow-brown; cephalic groove and radial furrow black; fovea distinct, longitudinal. Legs yellow-brown. Abdomen grey, males with anterior dorsal scutum, almost half of abdominal length and more than half of width.</p><fig id="F1" position="float" orientation="portrait"><object-id xmlns:xlink="http://www.w3.org/1999/xlink" content-type="doi" xlink:type="simple">10.3897/zookeys.1189.115996.figure1</object-id><object-id xmlns:xlink="http://www.w3.org/1999/xlink" content-type="arpha" xlink:type="simple">B9028050-2176-577C-B4AF-CFC5B6FBB032</object-id><label>Figure 1.</label><caption><p><italic><tp:taxon-name><tp:taxon-name-part taxon-name-part-type="genus" reg="Hotwheels">Hotwheels</tp:taxon-name-part><tp:taxon-name-part taxon-name-part-type="species" reg="sisyphus">sisyphus</tp:taxon-name-part></tp:taxon-name></italic> sp. nov., male (<bold>A–C, F</bold>) and female (<bold>D, E</bold>) <bold>A, B</bold> habitus, dorsal and ventral view <bold>C, D</bold> left chelicera, retrolateral view <bold>E, F</bold> spigots on anterior lateral spinneret. Abbreviations: <abbrev xmlns:xlink="http://www.w3.org/1999/xlink" xlink:title="major ampullate gland spigots" id="ABBRID0EQKAC" xlink:type="simple">MaAm</abbrev> = major ampullate gland spigot, <abbrev xmlns:xlink="http://www.w3.org/1999/xlink" xlink:title="piriform gland spigots" id="ABBRID0EUKAC" xlink:type="simple">Pi</abbrev> = piriform gland spigot.</p></caption><graphic xmlns:xlink="http://www.w3.org/1999/xlink" xlink:href="zookeys-1189-337_article-115996__-g001.jpg" position="float" orientation="portrait" xlink:type="simple" id="oo_969814.jpg"><uri content-type="original_file" xlink:type="simple">https://binary.pensoft.net/fig/969814</uri></graphic></fig></tp:treatment-sec><tp:treatment-sec sec-type="Male palp and epigyne" id="SECID0E4KAC"><title>Male palp and epigyne.</title><p>Same as for the species.</p></tp:treatment-sec><tp:treatment-sec sec-type="comments" id="SECID0ECLAC"><title>Comments.</title><p><xref ref-type="bibr" rid="B8">Murphy (2007)</xref> made a formal grouping of gnaphosids without subfamilies, <xref ref-type="bibr" rid="B2">Azevedo et al. (2017)</xref> based subfamilies on the results of a morphological phylogenetic analysis, and <xref ref-type="bibr" rid="B4">Lin and Li (2020)</xref> erected a monotypic subfamily, <tp:taxon-name><tp:taxon-name-part taxon-name-part-type="subfamily">Solitudinae</tp:taxon-name-part></tp:taxon-name>. <italic><tp:taxon-name><tp:taxon-name-part taxon-name-part-type="genus" reg="Hotwheels">Hotwheels</tp:taxon-name-part></tp:taxon-name></italic> sp. nov. cannot be placed in any known <tp:taxon-name><tp:taxon-name-part taxon-name-part-type="family">Gnaphosidae</tp:taxon-name-part></tp:taxon-name> subfamily because the cheliceral promargin has 4 or 5 teeth, and the retromargin has 3 or 4 teeth (Fig. <xref ref-type="fig" rid="F1">1C, D</xref>) vs. cheliceral promargin with keel in <tp:taxon-name><tp:taxon-name-part taxon-name-part-type="other">Herpyllinae</tp:taxon-name-part></tp:taxon-name> (<xref ref-type="bibr" rid="B2">Azevedo et al. 2017</xref>: fig. 20e, g) and cheliceral retromargin with a serrated keel or a rounded lamina in <tp:taxon-name><tp:taxon-name-part taxon-name-part-type="subfamily">Gnaphosinae</tp:taxon-name-part></tp:taxon-name> (<xref ref-type="bibr" rid="B2">Azevedo et al. 2017</xref>: fig. 20b, d, f); metatarsi III and IV with preening brush (Fig. <xref ref-type="fig" rid="F4">4C, D</xref>) vs. metatarsi III and IV with preening comb in <tp:taxon-name><tp:taxon-name-part taxon-name-part-type="subfamily">Zelotinae</tp:taxon-name-part></tp:taxon-name> (<xref ref-type="bibr" rid="B2">Azevedo et al. 2017</xref>: fig. 22h); fertilization ducts directed laterally (Fig. <xref ref-type="fig" rid="F5">5B, D</xref>) vs. fertilization ducts directed posteriorly in <tp:taxon-name><tp:taxon-name-part taxon-name-part-type="subfamily">Leptodrassinae</tp:taxon-name-part></tp:taxon-name> (<xref ref-type="bibr" rid="B9">Ott 2012</xref>: fig. 40); trochanters not notched (Fig. <xref ref-type="fig" rid="F1">1B</xref>) vs. trochanters notched in <tp:taxon-name><tp:taxon-name-part taxon-name-part-type="subfamily">Drassodinae</tp:taxon-name-part></tp:taxon-name> (<xref ref-type="bibr" rid="B2">Azevedo et al. 2017</xref>: fig. 24); leg IV tarsus straight (Fig. <xref ref-type="fig" rid="F4">4C, D</xref>) vs. leg IV tarsus curved in <tp:taxon-name><tp:taxon-name-part taxon-name-part-type="subfamily">Solitudinae</tp:taxon-name-part></tp:taxon-name> (<xref ref-type="bibr" rid="B4">Lin and Li 2020</xref>: fig. 1E, F). It can be placed in the <italic><tp:taxon-name><tp:taxon-name-part taxon-name-part-type="genus" reg="Echemus">Echemus</tp:taxon-name-part></tp:taxon-name></italic> group of genera by the abdomens plain-coloured dorsally and males having an anterior dorsal scutum (Figs <xref ref-type="fig" rid="F1">1A, B</xref>, <xref ref-type="fig" rid="F4">4A, B</xref>) (<xref ref-type="bibr" rid="B8">Murphy 2007</xref>).</p></tp:treatment-sec><tp:treatment-sec sec-type="Composition" id="SECID0ECPAC"><title>Composition.</title><p>Only the type species.</p></tp:treatment-sec><tp:treatment-sec><!--Section generated to contain objects referenced in tp:taxon-treatment.--><fig id="F2" position="float" orientation="portrait"><object-id xmlns:xlink="http://www.w3.org/1999/xlink" content-type="doi" xlink:type="simple">10.3897/zookeys.1189.115996.figure2</object-id><object-id xmlns:xlink="http://www.w3.org/1999/xlink" content-type="arpha" xlink:type="simple">2AB338AB-F87F-5095-B80F-A641D43413F4</object-id><label>Figure 2.</label><caption><p>Male left palp of <italic><tp:taxon-name><tp:taxon-name-part taxon-name-part-type="genus" reg="Hotwheels">Hotwheels</tp:taxon-name-part><tp:taxon-name-part taxon-name-part-type="species" reg="sisyphus">sisyphus</tp:taxon-name-part></tp:taxon-name></italic> sp. nov. <bold>A</bold> ventral view <bold>B</bold> dorsal view <bold>C</bold> prolateral view <bold>D</bold> retrolateral view. Abbreviations: C = conductor, <abbrev xmlns:xlink="http://www.w3.org/1999/xlink" xlink:title="distal tubular membrane" id="ABBRID0EHGAE" xlink:type="simple">DTM</abbrev> = distal tubular membrane, E = embolus, <abbrev xmlns:xlink="http://www.w3.org/1999/xlink" xlink:title="ejaculatory duct" id="ABBRID0ELGAE" xlink:type="simple">ED</abbrev> = ejaculatory duct, EP1 = embolar process, <abbrev xmlns:xlink="http://www.w3.org/1999/xlink" xlink:title="median apophysis" id="ABBRID0EPGAE" xlink:type="simple">MA</abbrev> = median apophysis, R = embolar radix, <abbrev xmlns:xlink="http://www.w3.org/1999/xlink" xlink:title="retrolateral tibial apophysis" id="ABBRID0ETGAE" xlink:type="simple">RTA</abbrev>= retrolateral tibial apophysis, <abbrev xmlns:xlink="http://www.w3.org/1999/xlink" xlink:title="subtegulum" id="ABBRID0EXGAE" xlink:type="simple">ST</abbrev> = subtegulum, T = tegulum, <abbrev xmlns:xlink="http://www.w3.org/1999/xlink" xlink:title="terminal membrane of embolus" id="ABBRID0E2GAE" xlink:type="simple">TM</abbrev> = terminal membrane.</p></caption><graphic xmlns:xlink="http://www.w3.org/1999/xlink" xlink:href="zookeys-1189-337_article-115996__-g002.jpg" position="float" orientation="portrait" xlink:type="simple" id="oo_969815.jpg"><uri content-type="original_file" xlink:type="simple">https://binary.pensoft.net/fig/969815</uri></graphic></fig><fig id="F4" position="float" orientation="portrait"><object-id xmlns:xlink="http://www.w3.org/1999/xlink" content-type="doi" xlink:type="simple">10.3897/zookeys.1189.115996.figure4</object-id><object-id xmlns:xlink="http://www.w3.org/1999/xlink" content-type="arpha" xlink:type="simple">348F0565-AD59-598D-9A3F-03FB28B44830</object-id><label>Figure 4.</label><caption><p><italic><tp:taxon-name><tp:taxon-name-part taxon-name-part-type="genus" reg="Hotwheels">Hotwheels</tp:taxon-name-part><tp:taxon-name-part taxon-name-part-type="species" reg="sisyphus">sisyphus</tp:taxon-name-part></tp:taxon-name></italic> sp. nov., female <bold>A, B</bold> habitus, dorsal and ventral view <bold>C, D</bold> right tarsus and metatarsus IV, preening brush, in prolateral (<bold>C</bold>) and ventral view (<bold>D</bold>).</p></caption><graphic xmlns:xlink="http://www.w3.org/1999/xlink" xlink:href="zookeys-1189-337_article-115996__-g004.jpg" position="float" orientation="portrait" xlink:type="simple" id="oo_969817.jpg"><uri content-type="original_file" xlink:type="simple">https://binary.pensoft.net/fig/969817</uri></graphic></fig><fig id="F5" position="float" orientation="portrait"><object-id xmlns:xlink="http://www.w3.org/1999/xlink" content-type="doi" xlink:type="simple">10.3897/zookeys.1189.115996.figure5</object-id><object-id xmlns:xlink="http://www.w3.org/1999/xlink" content-type="arpha" xlink:type="simple">FE252C79-F28E-5F65-A5F7-3406DB30B276</object-id><label>Figure 5.</label><caption><p>Epigyne of <italic><tp:taxon-name><tp:taxon-name-part taxon-name-part-type="genus" reg="Hotwheels">Hotwheels</tp:taxon-name-part><tp:taxon-name-part taxon-name-part-type="species" reg="sisyphus">sisyphus</tp:taxon-name-part></tp:taxon-name></italic> sp. nov., intact (<bold>A–C, E, G</bold>) or macerated in clove oil (<bold>D, F</bold>), in ventral (<bold>A, D</bold>), frontal (<bold>C</bold>) and dorsal (<bold>B, E, F</bold>) view <bold>G</bold><abbrev xmlns:xlink="http://www.w3.org/1999/xlink" xlink:title="copulatory duct" id="ABBRID0EGPAE" xlink:type="simple">CD</abbrev> path. Abbreviations: <abbrev xmlns:xlink="http://www.w3.org/1999/xlink" xlink:title="copulatory duct" id="ABBRID0EKPAE" xlink:type="simple">CD</abbrev> = copulatory duct, <abbrev xmlns:xlink="http://www.w3.org/1999/xlink" xlink:title="copulatory opening" id="ABBRID0EOPAE" xlink:type="simple">CO</abbrev> = copulatory opening, <abbrev xmlns:xlink="http://www.w3.org/1999/xlink" xlink:title="duct of secondary spermatheca" id="ABBRID0ESPAE" xlink:type="simple">DSS</abbrev> = duct of secondary spermatheca, <abbrev xmlns:xlink="http://www.w3.org/1999/xlink" xlink:title="fertilization duct" id="ABBRID0EWPAE" xlink:type="simple">FD</abbrev> = fertilization duct, H = hood, <abbrev xmlns:xlink="http://www.w3.org/1999/xlink" xlink:title="primary spermatheca" id="ABBRID0E1PAE" xlink:type="simple">PS</abbrev> = primary spermatheca, <abbrev xmlns:xlink="http://www.w3.org/1999/xlink" xlink:title="secondary spermathecae" id="ABBRID0E5PAE" xlink:type="simple">SS</abbrev> = secondary spermatheca.</p></caption><graphic xmlns:xlink="http://www.w3.org/1999/xlink" xlink:href="zookeys-1189-337_article-115996__-g005.jpg" position="float" orientation="portrait" xlink:type="simple" id="oo_969818.jpg"><uri content-type="original_file" xlink:type="simple">https://binary.pensoft.net/fig/969818</uri></graphic></fig><fig id="F3" position="float" orientation="portrait"><object-id xmlns:xlink="http://www.w3.org/1999/xlink" content-type="doi" xlink:type="simple">10.3897/zookeys.1189.115996.figure3</object-id><object-id xmlns:xlink="http://www.w3.org/1999/xlink" content-type="arpha" xlink:type="simple">37043103-B410-5504-9834-0D6AA2D1CA67</object-id><label>Figure 3.</label><caption><p>Expanded male left palp of <italic><tp:taxon-name><tp:taxon-name-part taxon-name-part-type="genus" reg="Hotwheels">Hotwheels</tp:taxon-name-part><tp:taxon-name-part taxon-name-part-type="species" reg="sisyphus">sisyphus</tp:taxon-name-part></tp:taxon-name></italic> sp. nov. (<bold>A–E</bold>), <italic><tp:taxon-name><tp:taxon-name-part taxon-name-part-type="genus" reg="Synaphosus">Synaphosus</tp:taxon-name-part><tp:taxon-name-part taxon-name-part-type="species" reg="palearcticus">palearcticus</tp:taxon-name-part></tp:taxon-name></italic> Ovtsharenko, Levy &amp; Platnick, 1994 (<bold>F</bold>) and <italic><tp:taxon-name><tp:taxon-name-part taxon-name-part-type="genus" reg="Synaphosus">S.</tp:taxon-name-part><tp:taxon-name-part taxon-name-part-type="species" reg="cangshanus">cangshanus</tp:taxon-name-part></tp:taxon-name></italic> Yang, Yang &amp; Zhang, 2013 (<bold>G</bold>). <bold>A</bold> prolateral view <bold>B</bold> retrolateral view <bold>C</bold> dorsal view <bold>D</bold> frontal view <bold>E</bold> embolar processes <bold>F</bold> retrolateral view <bold>G</bold> anterior view. Abbreviations: C = conductor, CA1–3 = apophysis of conductor, <abbrev xmlns:xlink="http://www.w3.org/1999/xlink" xlink:title="basal haematodocha" id="ABBRID0EHJAE" xlink:type="simple">BH</abbrev> = basal haematodocha, <abbrev xmlns:xlink="http://www.w3.org/1999/xlink" xlink:title="distal tubular membrane" id="ABBRID0ELJAE" xlink:type="simple">DTM</abbrev> = distal tubular membrane, E = embolus, <abbrev xmlns:xlink="http://www.w3.org/1999/xlink" xlink:title="ejaculatory duct" id="ABBRID0EPJAE" xlink:type="simple">ED</abbrev> = ejaculatory duct, EP1–2 = embolar process, <abbrev xmlns:xlink="http://www.w3.org/1999/xlink" xlink:title="median apophysis" id="ABBRID0ETJAE" xlink:type="simple">MA</abbrev> = median apophysis, <abbrev xmlns:xlink="http://www.w3.org/1999/xlink" xlink:title="median haematodocha" id="ABBRID0EXJAE" xlink:type="simple">MH</abbrev> = median haematodocha, R = embolar radix, <abbrev xmlns:xlink="http://www.w3.org/1999/xlink" xlink:title="retrolateral tibial apophysis" id="ABBRID0E2JAE" xlink:type="simple">RTA</abbrev>= retrolateral tibial apophysis, <abbrev xmlns:xlink="http://www.w3.org/1999/xlink" xlink:title="sperm duct" id="ABBRID0E6JAE" xlink:type="simple">SD</abbrev> = sperm duct, <abbrev xmlns:xlink="http://www.w3.org/1999/xlink" xlink:title="subtegulum" id="ABBRID0EDKAE" xlink:type="simple">ST</abbrev> = subtegulum, T = tegulum, <abbrev xmlns:xlink="http://www.w3.org/1999/xlink" xlink:title="terminal membrane of embolus" id="ABBRID0EHKAE" xlink:type="simple">TM</abbrev> = terminal membrane.</p></caption><graphic xmlns:xlink="http://www.w3.org/1999/xlink" xlink:href="zookeys-1189-337_article-115996__-g003.jpg" position="float" orientation="portrait" xlink:type="simple" id="oo_969816.jpg"><uri content-type="original_file" xlink:type="simple">https://binary.pensoft.net/fig/969816</uri></graphic></fig></tp:treatment-sec><ref-list><ref id="B10"><mixed-citation xmlns:xlink="http://www.w3.org/1999/xlink" xlink:type="simple"><person-group><name name-style="western"><surname>Ovtsharenko</surname><given-names>VI</given-names></name><name name-style="western"><surname>Levy</surname><given-names>G</given-names></name><name name-style="western"><surname>Platnick</surname><given-names>NI</given-names></name></person-group> (<year>1994</year>) <article-title>A review of the ground spider genus <italic><tp:taxon-name><tp:taxon-name-part taxon-name-part-type="genus">Synaphosus</tp:taxon-name-part></tp:taxon-name></italic> (<tp:taxon-name><tp:taxon-name-part taxon-name-part-type="order">Araneae</tp:taxon-name-part></tp:taxon-name>, <tp:taxon-name><tp:taxon-name-part taxon-name-part-type="family">Gnaphosidae</tp:taxon-name-part></tp:taxon-name>).</article-title><source>American Museum Novitates</source><volume>3095</volume>: <fpage>1</fpage>–<lpage>27</lpage>.</mixed-citation></ref><ref id="B7"><mixed-citation xmlns:xlink="http://www.w3.org/1999/xlink" xlink:type="simple"><person-group><name name-style="western"><surname>Marusik</surname><given-names>YM</given-names></name><name name-style="western"><surname>Omelko</surname><given-names>MM</given-names></name></person-group> (<year>2018</year>) <article-title>New data on <italic><tp:taxon-name><tp:taxon-name-part taxon-name-part-type="genus">Synaphosus</tp:taxon-name-part></tp:taxon-name></italic> (<tp:taxon-name><tp:taxon-name-part taxon-name-part-type="order">Araneae</tp:taxon-name-part></tp:taxon-name>: <tp:taxon-name><tp:taxon-name-part taxon-name-part-type="family">Gnaphosidae</tp:taxon-name-part></tp:taxon-name>) from Southeast Asia.</article-title><source>Zootaxa</source><volume>4374</volume>(<issue>2</issue>): <fpage>235</fpage>–<lpage>248</lpage>. <ext-link xlink:href="10.11646/zootaxa.4374.2.4" ext-link-type="doi" xlink:type="simple">https://doi.org/10.11646/zootaxa.4374.2.4</ext-link></mixed-citation></ref><ref id="B8"><mixed-citation xmlns:xlink="http://www.w3.org/1999/xlink" xlink:type="simple"><person-group><name name-style="western"><surname>Murphy</surname><given-names>J</given-names></name></person-group> (<year>2007</year>) Gnaphosid Genera of the World. British Arachnological Society, Cambridgeshire, 46–47.</mixed-citation></ref><ref id="B2"><mixed-citation xmlns:xlink="http://www.w3.org/1999/xlink" xlink:type="simple"><person-group><name name-style="western"><surname>Azevedo</surname><given-names>GHF</given-names></name><name name-style="western"><surname>Griswold</surname><given-names>CE</given-names></name><name name-style="western"><surname>Santos</surname><given-names>AJ</given-names></name></person-group> (<year>2017</year>) <article-title>Systematics and evolution of ground spiders revisited (<tp:taxon-name><tp:taxon-name-part taxon-name-part-type="order">Araneae</tp:taxon-name-part></tp:taxon-name>, Dionycha, <tp:taxon-name><tp:taxon-name-part taxon-name-part-type="family">Gnaphosidae</tp:taxon-name-part></tp:taxon-name>).</article-title><source>Cladistics</source><volume>34</volume>(<issue>6</issue>): <fpage>579</fpage>–<lpage>626</lpage>. <ext-link xlink:href="10.1111/cla.12226" ext-link-type="doi" xlink:type="simple">https://doi.org/10.1111/cla.12226</ext-link></mixed-citation></ref><ref id="B4"><mixed-citation xmlns:xlink="http://www.w3.org/1999/xlink" xlink:type="simple"><person-group><name name-style="western"><surname>Lin</surname><given-names>YJ</given-names></name><name name-style="western"><surname>Li</surname><given-names>SQ</given-names></name></person-group> (<year>2020</year>) <article-title>Description on <italic><tp:taxon-name><tp:taxon-name-part taxon-name-part-type="genus">Solitudes</tp:taxon-name-part><tp:taxon-name-part taxon-name-part-type="species">dushengi</tp:taxon-name-part></tp:taxon-name></italic> gen. nov et sp. nov. from Xinjiang, China (<tp:taxon-name><tp:taxon-name-part taxon-name-part-type="order">Araneae</tp:taxon-name-part></tp:taxon-name>: <tp:taxon-name><tp:taxon-name-part taxon-name-part-type="family">Gnaphosidae</tp:taxon-name-part></tp:taxon-name>).</article-title><source>Zoological Systematics</source><volume>45</volume>: <fpage>312</fpage>–<lpage>315</lpage>. <ext-link xlink:href="10.11865/zs.202036" ext-link-type="doi" xlink:type="simple">https://doi.org/10.11865/zs.202036</ext-link></mixed-citation></ref><ref id="B9"><mixed-citation xmlns:xlink="http://www.w3.org/1999/xlink" xlink:type="simple"><person-group><name name-style="western"><surname>Ott</surname><given-names>R</given-names></name></person-group> (<year>2012</year>) <article-title><italic><tp:taxon-name><tp:taxon-name-part taxon-name-part-type="genus">Neodrassex</tp:taxon-name-part></tp:taxon-name></italic>, a new genus of the <italic><tp:taxon-name><tp:taxon-name-part taxon-name-part-type="genus">Leptodrassex</tp:taxon-name-part></tp:taxon-name></italic> group (<tp:taxon-name><tp:taxon-name-part taxon-name-part-type="order">Araneae</tp:taxon-name-part></tp:taxon-name>, <tp:taxon-name><tp:taxon-name-part taxon-name-part-type="family">Gnaphosidae</tp:taxon-name-part></tp:taxon-name>) from South America. Iheringia.</article-title><source>Série Zoologia</source><volume>102</volume>(<issue>3</issue>): <fpage>343</fpage>–<lpage>350</lpage>. <ext-link xlink:href="10.1590/S0073-47212012000300015" ext-link-type="doi" xlink:type="simple">https://doi.org/10.1590/S0073-47212012000300015</ext-link></mixed-citation></ref></ref-list></tp:taxon-treatment>
