# Supplementary material for: ﻿Hotwheels gen. nov., a new ground spider genus (Araneae, Gnaphosidae) from southwest China
Source: Zookeys. 2024 Jan 18;1189:337–47. doi: 10.3897/zookeys.1189.115996 (PMC10836147; doi:10.3897/zookeys.1189.115996)
Supplement: XML Treatment for Hotwheels sisyphus [file zookeys.1189.115996-treatment2.xml]

<!DOCTYPE tp:taxon-treatment
  PUBLIC "-//TaxonX//DTD Taxonomic Treatment Publishing DTD v0 20100105//EN" "tax-treatment-NSO.dtd">
<tp:taxon-treatment xmlns:tp="http://www.plazi.org/taxpub"><tp:treatment-meta><kwd-group><label>Taxon classification</label><kwd>
                <named-content content-type="kingdom">Animalia</named-content>
              </kwd><kwd>
                <named-content content-type="order">Araneae</named-content>
              </kwd><kwd>
                <named-content content-type="family">Gnaphosidae</named-content>
              </kwd></kwd-group><mixed-citation publication-type="journal"><person-group><name><surname>Liu</surname><given-names>Bo</given-names></name><name><surname>Zhang</surname><given-names>Feng</given-names></name></person-group><article-title>﻿<italic><tp:taxon-name><tp:taxon-name-part taxon-name-part-type="genus" reg="Hotwheels">Hotwheels</tp:taxon-name-part></tp:taxon-name></italic> gen. nov., a new ground spider genus (<tp:taxon-name><tp:taxon-name-part taxon-name-part-type="order">Araneae</tp:taxon-name-part></tp:taxon-name>, <tp:taxon-name><tp:taxon-name-part taxon-name-part-type="family">Gnaphosidae</tp:taxon-name-part></tp:taxon-name>) from southwest China</article-title><source>Zookeys</source><day>18</day><month>01</month><year>2024</year><volume>1189</volume><fpage>337</fpage><lpage>347</lpage><pub-id pub-id-type="doi">10.3897/zookeys.1189.115996</pub-id></mixed-citation></tp:treatment-meta><tp:nomenclature><label>﻿</label><tp:taxon-name>
              <object-id xmlns:xlink="http://www.w3.org/1999/xlink" content-type="arpha" xlink:type="simple">5FF7B714-F497-5E4D-BE12-57E8423F7BA5</object-id>
              <tp:taxon-name-part taxon-name-part-type="genus" reg="Hotwheels">Hotwheels</tp:taxon-name-part>
              <tp:taxon-name-part taxon-name-part-type="species" reg="sisyphus">sisyphus</tp:taxon-name-part>
              <object-id xmlns:xlink="http://www.w3.org/1999/xlink" content-type="zoobank" xlink:type="simple">https://zoobank.org/0437E3C2-DC00-4BA4-865A-E6E6DDDB55A0</object-id>
            </tp:taxon-name><tp:taxon-status xmlns:xlink="http://www.w3.org/1999/xlink" xlink:type="simple">sp. nov.</tp:taxon-status><xref ref-type="fig" rid="F1">Figs 1</xref><xref ref-type="fig" rid="F2">, 2</xref><xref ref-type="fig" rid="F3">, 3</xref><xref ref-type="fig" rid="F4">, 4</xref><xref ref-type="fig" rid="F5">, 5 西西弗斯火轮蛛</xref></tp:nomenclature><tp:treatment-sec sec-type="type material" id="SECID0EGBAE"><title>Type material.</title><p><bold><italic>Holotype</italic></bold> ♂, China: Guizhou Prov., Bijie City, Hezhang Co., Yemachuan Town, Dayan Cave, <named-content xmlns:xlink="http://www.w3.org/1999/xlink" content-type="dwc:verbatimCoordinates" xlink:type="simple"><named-content content-type="geo-json" specific-use="{&#34;type&#34;:&#34;Point&#34;,&#34;coordinates&#34;:[104.818279,27.132997]}" id="NCID0EUBAE" xlink:type="simple">27.132997°N, 104.818279°E</named-content></named-content>, 1392 m elev., 2.X. 2019, leg. Z. Feng &amp; L. Zhao. <bold><italic>Paratype</italic></bold>: 1♀1♂, same data as holotype; 1♂1♀, China: Guizhou Prov., Qianxinan Buyei and Miao Autonomous Pref., Xingren City, Xinlongchang Town, Lianzhuang Vil., Daxiao Cave, <named-content xmlns:xlink="http://www.w3.org/1999/xlink" content-type="dwc:verbatimCoordinates" xlink:type="simple"><named-content content-type="geo-json" specific-use="{&#34;type&#34;:&#34;Point&#34;,&#34;coordinates&#34;:[105.116197,25.438033]}" id="NCID0E6BAE" xlink:type="simple">25.438033°N, 105.116197°E</named-content></named-content>, 1473 m elev., 5.VIII.2022, leg. Y. Hou &amp; L. Zhang; 1♂, China: Sichuan Prov., Leshan City, Emei Mt, Jiulinggang, <named-content xmlns:xlink="http://www.w3.org/1999/xlink" content-type="dwc:verbatimCoordinates" xlink:type="simple"><named-content content-type="geo-json" specific-use="{&#34;type&#34;:&#34;Point&#34;,&#34;coordinates&#34;:[103.347167,29.558433]}" id="NCID0EHCAE" xlink:type="simple">29.558433°N, 103.347167°E</named-content></named-content>, 1811 m elev., 13.IV.2018, leg. Z. Zhang &amp; L. Wang; 1♂1♀, China: Yunnan Prov., Honghe Autonomous Pref., Mile Co., Hongxi Town, Bailong Cave, 1.IV.2018, leg. H. Wang.</p></tp:treatment-sec><tp:treatment-sec sec-type="etymology" id="SECID0EMCAE"><title>Etymology.</title><p>The specific name is derived from Sisyphus, a king in Greek mythology who offended Zeus and whose punishment was to repeatedly roll a huge stone up a hill only to have it roll back down, because the circular copulatory ducts are like Sisyphus’s cyclic mission; noun in apposition.</p></tp:treatment-sec><tp:treatment-sec sec-type="description" id="SECID0ERCAE"><title>Description.</title><p><bold>Male. <italic>Holotype</italic></bold> (Fig. <xref ref-type="fig" rid="F1">1A, B</xref>): total length 5.08; carapace 2.56 long, 1.95 wide; abdomen 2.52 long, 1.70 wide. <bold><italic>Eye sizes and interdistances</italic></bold>: <abbrev xmlns:xlink="http://www.w3.org/1999/xlink" xlink:title="anterior median eye" id="ABBRID0ECDAE" xlink:type="simple">AME</abbrev> 0.15, <abbrev xmlns:xlink="http://www.w3.org/1999/xlink" xlink:title="anterior lateral eye" id="ABBRID0EGDAE" xlink:type="simple">ALE</abbrev> 0.16, <abbrev xmlns:xlink="http://www.w3.org/1999/xlink" xlink:title="posterior median eye" id="ABBRID0EKDAE" xlink:type="simple">PME</abbrev> 0.10, <abbrev xmlns:xlink="http://www.w3.org/1999/xlink" xlink:title="posterior lateral eye" id="ABBRID0EODAE" xlink:type="simple">PLE</abbrev> 0.13; <abbrev xmlns:xlink="http://www.w3.org/1999/xlink" xlink:title="anterior median eye" id="ABBRID0ESDAE" xlink:type="simple">AME</abbrev>–<abbrev xmlns:xlink="http://www.w3.org/1999/xlink" xlink:title="anterior median eye" id="ABBRID0EWDAE" xlink:type="simple">AME</abbrev> 0.04, <abbrev xmlns:xlink="http://www.w3.org/1999/xlink" xlink:title="anterior median eye" id="ABBRID0E1DAE" xlink:type="simple">AME</abbrev>–<abbrev xmlns:xlink="http://www.w3.org/1999/xlink" xlink:title="anterior lateral eye" id="ABBRID0E5DAE" xlink:type="simple">ALE</abbrev> 0.01, <abbrev xmlns:xlink="http://www.w3.org/1999/xlink" xlink:title="posterior median eye" id="ABBRID0ECEAE" xlink:type="simple">PME</abbrev>–<abbrev xmlns:xlink="http://www.w3.org/1999/xlink" xlink:title="posterior median eye" id="ABBRID0EGEAE" xlink:type="simple">PME</abbrev> 0.08, <abbrev xmlns:xlink="http://www.w3.org/1999/xlink" xlink:title="posterior median eye" id="ABBRID0EKEAE" xlink:type="simple">PME</abbrev>–<abbrev xmlns:xlink="http://www.w3.org/1999/xlink" xlink:title="posterior lateral eye" id="ABBRID0EOEAE" xlink:type="simple">PLE</abbrev> 0.02, <abbrev xmlns:xlink="http://www.w3.org/1999/xlink" xlink:title="anterior lateral eye" id="ABBRID0ESEAE" xlink:type="simple">ALE</abbrev>–<abbrev xmlns:xlink="http://www.w3.org/1999/xlink" xlink:title="posterior lateral eye" id="ABBRID0EWEAE" xlink:type="simple">PLE</abbrev> 0.03. <bold><italic>Leg measurements</italic></bold>: I 7.28 (2.11, 0.92, 1.76, 1.39, 1.10), II 6.18 (1.83, 0.80, 1.48, 1.13, 0.94), III 5.62 (1.62, 0.65, 1.18, 1.26, 0.91), IV 7.89 (1.97, 0.81, 1.91, 2.06, 1.14). Cheliceral promargin and retromargin with 4 teeth (Fig. <xref ref-type="fig" rid="F1">1C</xref>).</p><p><bold><italic>Palp</italic></bold> in regular state (Fig. <xref ref-type="fig" rid="F2">2</xref>). Femur and patella unmodified. Tibia with long retrolateral apophysis, nearly 2× longer than tibia, with prolateral curved tip. Cymbium pear shaped, without apical spines. Median apophysis on retrolateral apex of tegulum, nearly 2× wider than tegulum, pointed, curved. Conductor weakly sclerotized, folded and covered on tegulum and subtegulum, posterior part hidden behind median apophysis. Distal tubular membrane connects radix to tegulum. Embolus long, originates at about 7–8 o’clock, basal half rotated anticlockwise, with terminal membrane and two embolar processes (EP1, EP2), posterior half usually hidden behind conductor. Ejaculatory duct distinct.</p><fig id="F2" position="float" orientation="portrait"><object-id xmlns:xlink="http://www.w3.org/1999/xlink" content-type="doi" xlink:type="simple">10.3897/zookeys.1189.115996.figure2</object-id><object-id xmlns:xlink="http://www.w3.org/1999/xlink" content-type="arpha" xlink:type="simple">2AB338AB-F87F-5095-B80F-A641D43413F4</object-id><label>Figure 2.</label><caption><p>Male left palp of <italic><tp:taxon-name><tp:taxon-name-part taxon-name-part-type="genus" reg="Hotwheels">Hotwheels</tp:taxon-name-part><tp:taxon-name-part taxon-name-part-type="species" reg="sisyphus">sisyphus</tp:taxon-name-part></tp:taxon-name></italic> sp. nov. <bold>A</bold> ventral view <bold>B</bold> dorsal view <bold>C</bold> prolateral view <bold>D</bold> retrolateral view. Abbreviations: C = conductor, <abbrev xmlns:xlink="http://www.w3.org/1999/xlink" xlink:title="distal tubular membrane" id="ABBRID0EHGAE" xlink:type="simple">DTM</abbrev> = distal tubular membrane, E = embolus, <abbrev xmlns:xlink="http://www.w3.org/1999/xlink" xlink:title="ejaculatory duct" id="ABBRID0ELGAE" xlink:type="simple">ED</abbrev> = ejaculatory duct, EP1 = embolar process, <abbrev xmlns:xlink="http://www.w3.org/1999/xlink" xlink:title="median apophysis" id="ABBRID0EPGAE" xlink:type="simple">MA</abbrev> = median apophysis, R = embolar radix, <abbrev xmlns:xlink="http://www.w3.org/1999/xlink" xlink:title="retrolateral tibial apophysis" id="ABBRID0ETGAE" xlink:type="simple">RTA</abbrev>= retrolateral tibial apophysis, <abbrev xmlns:xlink="http://www.w3.org/1999/xlink" xlink:title="subtegulum" id="ABBRID0EXGAE" xlink:type="simple">ST</abbrev> = subtegulum, T = tegulum, <abbrev xmlns:xlink="http://www.w3.org/1999/xlink" xlink:title="terminal membrane of embolus" id="ABBRID0E2GAE" xlink:type="simple">TM</abbrev> = terminal membrane.</p></caption><graphic xmlns:xlink="http://www.w3.org/1999/xlink" xlink:href="zookeys-1189-337_article-115996__-g002.jpg" position="float" orientation="portrait" xlink:type="simple" id="oo_969815.jpg"><uri content-type="original_file" xlink:type="simple">https://binary.pensoft.net/fig/969815</uri></graphic></fig><p>Expanded palp (Fig. <xref ref-type="fig" rid="F3">3A–E</xref>). Basal haematodocha large, well developed. Subtegulum smaller than tegulum. Median haematodocha small. Conductor originates at tegulum prolaterally, expanded, crescent shaped with thickened border. Distal tubular membrane expanded, spherical. Terminal membrane inflated.</p><fig id="F3" position="float" orientation="portrait"><object-id xmlns:xlink="http://www.w3.org/1999/xlink" content-type="doi" xlink:type="simple">10.3897/zookeys.1189.115996.figure3</object-id><object-id xmlns:xlink="http://www.w3.org/1999/xlink" content-type="arpha" xlink:type="simple">37043103-B410-5504-9834-0D6AA2D1CA67</object-id><label>Figure 3.</label><caption><p>Expanded male left palp of <italic><tp:taxon-name><tp:taxon-name-part taxon-name-part-type="genus" reg="Hotwheels">Hotwheels</tp:taxon-name-part><tp:taxon-name-part taxon-name-part-type="species" reg="sisyphus">sisyphus</tp:taxon-name-part></tp:taxon-name></italic> sp. nov. (<bold>A–E</bold>), <italic><tp:taxon-name><tp:taxon-name-part taxon-name-part-type="genus" reg="Synaphosus">Synaphosus</tp:taxon-name-part><tp:taxon-name-part taxon-name-part-type="species" reg="palearcticus">palearcticus</tp:taxon-name-part></tp:taxon-name></italic> Ovtsharenko, Levy &amp; Platnick, 1994 (<bold>F</bold>) and <italic><tp:taxon-name><tp:taxon-name-part taxon-name-part-type="genus" reg="Synaphosus">S.</tp:taxon-name-part><tp:taxon-name-part taxon-name-part-type="species" reg="cangshanus">cangshanus</tp:taxon-name-part></tp:taxon-name></italic> Yang, Yang &amp; Zhang, 2013 (<bold>G</bold>). <bold>A</bold> prolateral view <bold>B</bold> retrolateral view <bold>C</bold> dorsal view <bold>D</bold> frontal view <bold>E</bold> embolar processes <bold>F</bold> retrolateral view <bold>G</bold> anterior view. Abbreviations: C = conductor, CA1–3 = apophysis of conductor, <abbrev xmlns:xlink="http://www.w3.org/1999/xlink" xlink:title="basal haematodocha" id="ABBRID0EHJAE" xlink:type="simple">BH</abbrev> = basal haematodocha, <abbrev xmlns:xlink="http://www.w3.org/1999/xlink" xlink:title="distal tubular membrane" id="ABBRID0ELJAE" xlink:type="simple">DTM</abbrev> = distal tubular membrane, E = embolus, <abbrev xmlns:xlink="http://www.w3.org/1999/xlink" xlink:title="ejaculatory duct" id="ABBRID0EPJAE" xlink:type="simple">ED</abbrev> = ejaculatory duct, EP1–2 = embolar process, <abbrev xmlns:xlink="http://www.w3.org/1999/xlink" xlink:title="median apophysis" id="ABBRID0ETJAE" xlink:type="simple">MA</abbrev> = median apophysis, <abbrev xmlns:xlink="http://www.w3.org/1999/xlink" xlink:title="median haematodocha" id="ABBRID0EXJAE" xlink:type="simple">MH</abbrev> = median haematodocha, R = embolar radix, <abbrev xmlns:xlink="http://www.w3.org/1999/xlink" xlink:title="retrolateral tibial apophysis" id="ABBRID0E2JAE" xlink:type="simple">RTA</abbrev>= retrolateral tibial apophysis, <abbrev xmlns:xlink="http://www.w3.org/1999/xlink" xlink:title="sperm duct" id="ABBRID0E6JAE" xlink:type="simple">SD</abbrev> = sperm duct, <abbrev xmlns:xlink="http://www.w3.org/1999/xlink" xlink:title="subtegulum" id="ABBRID0EDKAE" xlink:type="simple">ST</abbrev> = subtegulum, T = tegulum, <abbrev xmlns:xlink="http://www.w3.org/1999/xlink" xlink:title="terminal membrane of embolus" id="ABBRID0EHKAE" xlink:type="simple">TM</abbrev> = terminal membrane.</p></caption><graphic xmlns:xlink="http://www.w3.org/1999/xlink" xlink:href="zookeys-1189-337_article-115996__-g003.jpg" position="float" orientation="portrait" xlink:type="simple" id="oo_969816.jpg"><uri content-type="original_file" xlink:type="simple">https://binary.pensoft.net/fig/969816</uri></graphic></fig><p><bold>Female. <italic>Paratype</italic></bold> (Fig. <xref ref-type="fig" rid="F4">4</xref>): total length 5.77; carapace 2.83 long, 2.02 wide; abdomen 2.94 long, 2.05 wide. <bold><italic>Eye sizes and interdistances</italic></bold>: <abbrev xmlns:xlink="http://www.w3.org/1999/xlink" xlink:title="anterior median eye" id="ABBRID0E4KAE" xlink:type="simple">AME</abbrev> 0.16, <abbrev xmlns:xlink="http://www.w3.org/1999/xlink" xlink:title="anterior lateral eye" id="ABBRID0EBLAE" xlink:type="simple">ALE</abbrev> 0.15, <abbrev xmlns:xlink="http://www.w3.org/1999/xlink" xlink:title="posterior median eye" id="ABBRID0EFLAE" xlink:type="simple">PME</abbrev> 0.11, <abbrev xmlns:xlink="http://www.w3.org/1999/xlink" xlink:title="posterior lateral eye" id="ABBRID0EJLAE" xlink:type="simple">PLE</abbrev> 0.13; <abbrev xmlns:xlink="http://www.w3.org/1999/xlink" xlink:title="anterior median eye" id="ABBRID0ENLAE" xlink:type="simple">AME</abbrev>–<abbrev xmlns:xlink="http://www.w3.org/1999/xlink" xlink:title="anterior median eye" id="ABBRID0ERLAE" xlink:type="simple">AME</abbrev> 0.03, <abbrev xmlns:xlink="http://www.w3.org/1999/xlink" xlink:title="anterior median eye" id="ABBRID0EVLAE" xlink:type="simple">AME</abbrev>–<abbrev xmlns:xlink="http://www.w3.org/1999/xlink" xlink:title="anterior lateral eye" id="ABBRID0EZLAE" xlink:type="simple">ALE</abbrev> 0.01, <abbrev xmlns:xlink="http://www.w3.org/1999/xlink" xlink:title="posterior median eye" id="ABBRID0E4LAE" xlink:type="simple">PME</abbrev>–<abbrev xmlns:xlink="http://www.w3.org/1999/xlink" xlink:title="posterior median eye" id="ABBRID0EBMAE" xlink:type="simple">PME</abbrev> 0.09, <abbrev xmlns:xlink="http://www.w3.org/1999/xlink" xlink:title="posterior median eye" id="ABBRID0EFMAE" xlink:type="simple">PME</abbrev>–<abbrev xmlns:xlink="http://www.w3.org/1999/xlink" xlink:title="posterior lateral eye" id="ABBRID0EJMAE" xlink:type="simple">PLE</abbrev> 0.06, <abbrev xmlns:xlink="http://www.w3.org/1999/xlink" xlink:title="anterior lateral eye" id="ABBRID0ENMAE" xlink:type="simple">ALE</abbrev>–<abbrev xmlns:xlink="http://www.w3.org/1999/xlink" xlink:title="posterior lateral eye" id="ABBRID0ERMAE" xlink:type="simple">PLE</abbrev> 0.04. <bold><italic>Leg measurements</italic></bold>: I 7.15 (2.16, 0.98, 1.68, 1.22, 1.11), II 6.17 (1.84, 0.90, 1.39, 1.12, 0.92), III 5.98 (1.62, 0.67, 1.24, 1.38, 1.07), IV 8.34 (2.37, 0.80, 1.80, 2.25, 1.12). Cheliceral promargin with 5 teeth, retromargin with 3 teeth (Fig. <xref ref-type="fig" rid="F1">1D</xref>).</p><fig id="F4" position="float" orientation="portrait"><object-id xmlns:xlink="http://www.w3.org/1999/xlink" content-type="doi" xlink:type="simple">10.3897/zookeys.1189.115996.figure4</object-id><object-id xmlns:xlink="http://www.w3.org/1999/xlink" content-type="arpha" xlink:type="simple">348F0565-AD59-598D-9A3F-03FB28B44830</object-id><label>Figure 4.</label><caption><p><italic><tp:taxon-name><tp:taxon-name-part taxon-name-part-type="genus" reg="Hotwheels">Hotwheels</tp:taxon-name-part><tp:taxon-name-part taxon-name-part-type="species" reg="sisyphus">sisyphus</tp:taxon-name-part></tp:taxon-name></italic> sp. nov., female <bold>A, B</bold> habitus, dorsal and ventral view <bold>C, D</bold> right tarsus and metatarsus IV, preening brush, in prolateral (<bold>C</bold>) and ventral view (<bold>D</bold>).</p></caption><graphic xmlns:xlink="http://www.w3.org/1999/xlink" xlink:href="zookeys-1189-337_article-115996__-g004.jpg" position="float" orientation="portrait" xlink:type="simple" id="oo_969817.jpg"><uri content-type="original_file" xlink:type="simple">https://binary.pensoft.net/fig/969817</uri></graphic></fig><p><bold><italic>Epigyne</italic></bold> (Fig. <xref ref-type="fig" rid="F5">5</xref>). Epigynal plate elongated oval. Anterior folds form hood. Copulatory openings large, distinct, located mediolaterally. Copulatory ducts long, wide anteriorly, almost twice as wide as primary spermathecae, circular anteriorly and medially, membranous medially. Primary spermathecae small and globular. Secondary spermathecae small, with long ducts. Fertilization ducts extend laterally.</p><fig id="F5" position="float" orientation="portrait"><object-id xmlns:xlink="http://www.w3.org/1999/xlink" content-type="doi" xlink:type="simple">10.3897/zookeys.1189.115996.figure5</object-id><object-id xmlns:xlink="http://www.w3.org/1999/xlink" content-type="arpha" xlink:type="simple">FE252C79-F28E-5F65-A5F7-3406DB30B276</object-id><label>Figure 5.</label><caption><p>Epigyne of <italic><tp:taxon-name><tp:taxon-name-part taxon-name-part-type="genus" reg="Hotwheels">Hotwheels</tp:taxon-name-part><tp:taxon-name-part taxon-name-part-type="species" reg="sisyphus">sisyphus</tp:taxon-name-part></tp:taxon-name></italic> sp. nov., intact (<bold>A–C, E, G</bold>) or macerated in clove oil (<bold>D, F</bold>), in ventral (<bold>A, D</bold>), frontal (<bold>C</bold>) and dorsal (<bold>B, E, F</bold>) view <bold>G</bold><abbrev xmlns:xlink="http://www.w3.org/1999/xlink" xlink:title="copulatory duct" id="ABBRID0EGPAE" xlink:type="simple">CD</abbrev> path. Abbreviations: <abbrev xmlns:xlink="http://www.w3.org/1999/xlink" xlink:title="copulatory duct" id="ABBRID0EKPAE" xlink:type="simple">CD</abbrev> = copulatory duct, <abbrev xmlns:xlink="http://www.w3.org/1999/xlink" xlink:title="copulatory opening" id="ABBRID0EOPAE" xlink:type="simple">CO</abbrev> = copulatory opening, <abbrev xmlns:xlink="http://www.w3.org/1999/xlink" xlink:title="duct of secondary spermatheca" id="ABBRID0ESPAE" xlink:type="simple">DSS</abbrev> = duct of secondary spermatheca, <abbrev xmlns:xlink="http://www.w3.org/1999/xlink" xlink:title="fertilization duct" id="ABBRID0EWPAE" xlink:type="simple">FD</abbrev> = fertilization duct, H = hood, <abbrev xmlns:xlink="http://www.w3.org/1999/xlink" xlink:title="primary spermatheca" id="ABBRID0E1PAE" xlink:type="simple">PS</abbrev> = primary spermatheca, <abbrev xmlns:xlink="http://www.w3.org/1999/xlink" xlink:title="secondary spermathecae" id="ABBRID0E5PAE" xlink:type="simple">SS</abbrev> = secondary spermatheca.</p></caption><graphic xmlns:xlink="http://www.w3.org/1999/xlink" xlink:href="zookeys-1189-337_article-115996__-g005.jpg" position="float" orientation="portrait" xlink:type="simple" id="oo_969818.jpg"><uri content-type="original_file" xlink:type="simple">https://binary.pensoft.net/fig/969818</uri></graphic></fig></tp:treatment-sec><tp:treatment-sec sec-type="distribution" id="SECID0EHQAE"><title>Distribution.</title><p>China (Guizhou, Sichuan, Yunnan) (Fig. <xref ref-type="fig" rid="F6">6</xref>).</p><fig id="F6" position="float" orientation="portrait"><object-id xmlns:xlink="http://www.w3.org/1999/xlink" content-type="doi" xlink:type="simple">10.3897/zookeys.1189.115996.figure6</object-id><object-id xmlns:xlink="http://www.w3.org/1999/xlink" content-type="arpha" xlink:type="simple">B1719251-C680-563E-A9D7-B4D735E07EA5</object-id><label>Figure 6.</label><caption><p>Map showing type locality and other records of <italic><tp:taxon-name><tp:taxon-name-part taxon-name-part-type="genus" reg="Hotwheels">Hotwheels</tp:taxon-name-part><tp:taxon-name-part taxon-name-part-type="species" reg="sisyphus">sisyphus</tp:taxon-name-part></tp:taxon-name></italic> sp. nov.</p></caption><graphic xmlns:xlink="http://www.w3.org/1999/xlink" xlink:href="zookeys-1189-337_article-115996__-g006.jpg" position="float" orientation="portrait" xlink:type="simple" id="oo_969819.jpg"><uri content-type="original_file" xlink:type="simple">https://binary.pensoft.net/fig/969819</uri></graphic></fig></tp:treatment-sec><tp:treatment-sec><!--Section generated to contain objects referenced in tp:taxon-treatment.--><fig id="F1" position="float" orientation="portrait"><object-id xmlns:xlink="http://www.w3.org/1999/xlink" content-type="doi" xlink:type="simple">10.3897/zookeys.1189.115996.figure1</object-id><object-id xmlns:xlink="http://www.w3.org/1999/xlink" content-type="arpha" xlink:type="simple">B9028050-2176-577C-B4AF-CFC5B6FBB032</object-id><label>Figure 1.</label><caption><p><italic><tp:taxon-name><tp:taxon-name-part taxon-name-part-type="genus" reg="Hotwheels">Hotwheels</tp:taxon-name-part><tp:taxon-name-part taxon-name-part-type="species" reg="sisyphus">sisyphus</tp:taxon-name-part></tp:taxon-name></italic> sp. nov., male (<bold>A–C, F</bold>) and female (<bold>D, E</bold>) <bold>A, B</bold> habitus, dorsal and ventral view <bold>C, D</bold> left chelicera, retrolateral view <bold>E, F</bold> spigots on anterior lateral spinneret. Abbreviations: <abbrev xmlns:xlink="http://www.w3.org/1999/xlink" xlink:title="major ampullate gland spigots" id="ABBRID0EQKAC" xlink:type="simple">MaAm</abbrev> = major ampullate gland spigot, <abbrev xmlns:xlink="http://www.w3.org/1999/xlink" xlink:title="piriform gland spigots" id="ABBRID0EUKAC" xlink:type="simple">Pi</abbrev> = piriform gland spigot.</p></caption><graphic xmlns:xlink="http://www.w3.org/1999/xlink" xlink:href="zookeys-1189-337_article-115996__-g001.jpg" position="float" orientation="portrait" xlink:type="simple" id="oo_969814.jpg"><uri content-type="original_file" xlink:type="simple">https://binary.pensoft.net/fig/969814</uri></graphic></fig></tp:treatment-sec></tp:taxon-treatment>
